# Supplementary material for: Urine Metabolite Profiles after the Consumption of a Low- and a High-Digestible Protein Meal, and Comparison of Urine Normalization Techniques
Source: Metabolites. 2024 Mar 22;14(4):177. doi: 10.3390/metabo14040177 (PMC11052258; doi:10.3390/metabo14040177)
Supplement: Supplementary file 1 [file metabolites-14-00177-s001.zip]

Archive with 2 entries (2 files):
- khodorova_Suppl_Table S1.xlsx
- Proteos_Supplementary_Data_Metabolites_soumission2_revised_08032024.pdf
